# Supplementary material for: Top-100 Most Cited Publications Concerning Network Pharmacology: A Bibliometric Analysis
Source: Evid Based Complement Alternat Med. 2019 Aug 1;2019:1704816. doi: 10.1155/2019/1704816 (PMC6701366; doi:10.1155/2019/1704816)
Supplement: Supplementary Materials — Supplementary Table S1: the main data of the top 100 cited papers assessed in the present study. [file 1704816.f1.xlsx]

## Sheet: Inclueded papers
Include	Top-100 Most Cited Publications Concerning Network Pharmacology
Rank	Title	Cited times	Accession number	Article	Review	Year	Journal
1	Network pharmacology: the next paradigm in drug discovery	1238	WOS:000260315000013	0	1	2008	NATURE CHEMICAL BIOLOGY
2	Trends in the exploitation of novel drug targets	429	WOS:000293326200019	1	0	2011	NATURE REVIEWS DRUG DISCOVERY
3	Discovery of drug mode of action and drug repositioning from transcriptional responses	363	WOS:000281287600021	1	0	2010	PROCEEDINGS OF THE NATIONAL ACADEMY OF SCIENCES OF THE UNITED STATES OF AMERICA
4	Network analyses in systems pharmacology	201	WOS:000270446400002	0	1	2009	BIOINFORMATICS
5	Chemical genetic discovery of targets and anti-targets for cancer polypharmacology	180	WOS:000304854000030	1	0	2012	NATURE
6	Measuring and Modeling Apoptosis in Single Cells	174	WOS:000288543500011	0	1	2011	CELL
7	Traditional Chinese medicine network pharmacology: theory, methodology and application	167	WOS:000317091000002	0	1	2013	CHINESE JOURNAL OF NATURAL MEDICINES
8	TCMSP: a database of systems pharmacology for drug discovery from herbal medicines	166	WOS:000335606000001	1	0	2014	JOURNAL OF CHEMINFORMATICS
9	Deconvolution of complex G protein-coupled receptor signaling in live cells using dynamic mass redistribution measurements	162	WOS:000281719100020	1	0	2012	NATURE BIOTECHNOLOGY
10	Physiologically Based Pharmacokinetics Joined With In Vitro-In Vivo Extrapolation of ADME: A Marriage Under the Arch of Systems Pharmacology	155	WOS:000305589800011	1	0	2012	CLINICAL PHARMACOLOGY & THERAPEUTICS
11	Systems Pharmacology: Network Analysis to Identify Multiscale Mechanisms of Drug Action	150	WOS:000301839600024	0	1	2012	Annual Review of Pharmacology and Toxicology
12	The Exomes of the NCI-60 Panel: A Genomic Resource for Cancer Biology and Systems Pharmacology	143	WOS:000321823600020	1	0	2013	CANCER RESEARCH
13	BindingDB in 2015: A public database for medicinal chemistry, computational chemistry and systems pharmacology	139	WOS:000371261700148	1	0	2016	NUCLEIC ACIDS RESEARCH
14	Innovation - Rescuing drug discovery: in vivo systems pathology and systems pharmacology	134	WOS:000233774900015	1	0	2005	NATURE REVIEWS DRUG DISCOVERY
15	A Systematic Prediction of Multiple Drug-Target Interactions from Chemical, Genomic, and Pharmacological Data	123	WOS:000305353400036	1	0	2012	PLOS ONE
16	Systems Pharmacology: Bridging Systems Biology and Pharmacokinetics-Pharmacodynamics (PKPD) in Drug Discovery and Development	119	WOS:000291357700003	1	0	2011	PHARMACEUTICAL RESEARCH
17	Network pharmacology-based prediction of the active ingredients and potential targets of Chinese herbal Radix Curcumae formula for application to cardiovascular disease	108	WOS:000313604800001	0	1	2013	JOURNAL OF ETHNOPHARMACOLOGY
18	LINCS Canvas Browser: interactive web app to query, browse and interrogate LINCS L1000 gene expression signatures	102	WOS:000339715000074	1	0	2014	NUCLEIC ACIDS RESEARCH
19	Botanical Drugs, Synergy, and Network Pharmacology: Forth and Back to Intelligent Mixtures	98	WOS:000293007700003	0	1	2011	PLANTA MEDICA
20	Beyond modules and hubs: the potential of gene coexpression networks for investigating molecular mechanisms of complex brain disorders	88	WOS:000329160500003	0	1	2014	GENES BRAIN AND BEHAVIOR
21	A System-Level Investigation into the Mechanisms of Chinese Traditional Medicine: Compound Danshen Formula for Cardiovascular Disease Treatment	86	WOS:000308577600021	1	0	2012	PLOS ONE
22	Systems Pharmacology to Predict Drug Toxicity: Integration Across Levels of Biological Organization	81	WOS:000323040100022	0	1	2013	Annual Review of Pharmacology and Toxicology
23	Pharmacometabolomics: Implications for Clinical Pharmacology and Systems Pharmacology	78	WOS:000330151100020	1	0	2014	CLINICAL PHARMACOLOGY & THERAPEUTICS
24	Merging Systems Biology with Pharmacodynamics	77	WOS:000302129100001	1	0	2012	SCIENCE TRANSLATIONAL MEDICINE
25	Systems Pharmacology of Arrhythmias	77	WOS:000276868000005	1	0	2010	SCIENCE SIGNALING
26	Systems approaches and polypharmacology for drug discovery from herbal medicines: An example using licorice	75	WOS:000317877300010	1	0	2013	JOURNAL OF ETHNOPHARMACOLOGY
27	A novel network pharmacology approach to analyse traditional herbal formulae: the Liu-Wei-Di-Huang pill as a case study	73	WOS:000333581100004	1	0	2014	MOLECULAR BIOSYSTEMS
28	Use of Natural Products as Chemical Library for Drug Discovery and Network Pharmacology	73	WOS:000318341400069	1	0	2013	PLOS ONE
29	Structure and organization of drug-target networks: insights from genomic approaches for drug discovery	72	WOS:000271727600015	0	1	2009	MOLECULAR BIOSYSTEMS
30	Metabolomics and systems pharmacology: why and how to model the human metabolic network for drug discovery	69	WOS:000333867000010	0	1	2014	DRUG DISCOVERY TODAY
31	An Integrative Platform of TCM Network Pharmacology and Its Application on a Herbal Formula, Qing-Luo-Yin	69	WOS:000317755700001	1	0	2013	EVIDENCE-BASED COMPLEMENTARY AND ALTERNATIVE MEDICINE
32	VisANT 4.0: Integrative network platform to connect genes, drugs, diseases and therapies	65	WOS:000323603200036	1	0	2013	NUCLEIC ACIDS RESEARCH
33	Targeting alpha 7 Nicotinic Acetylcholine Receptors in the Treatment of Schizophrenia	63	WOS:000274032400006	0	1	2010	CURRENT PHARMACEUTICAL DESIGN
34	Metabolomic Signatures for Drug Response Phenotypes: Pharmacometabolomics Enables Precision Medicine	61	WOS:000358502900022	1	0	2015	CLINICAL PHARMACOLOGY & THERAPEUTICS
35	Ultraperformance Liquid Chromatography-Mass Spectrometry Based Comprehensive Metabolomics Combined with Pattern Recognition and Network Analysis Methods for Characterization of Metabolites and Metabolic Pathways from Biological Data Sets	61	WOS:000323014000087	1	0	2013	ANALYTICAL CHEMISTRY
36	Systems-pharmacology dissection of a drug synergy in imatinib-resistant CML	59	WOS:000310052100009	1	0	2012	NATURE CHEMICAL BIOLOGY
37	Traditional uses, botany, phytochemistry, pharmacology and toxicology of Panax notoginseng (Burk.) FH Chen: A review	58	WOS:000379560800024	0	1	2016	JOURNAL OF ETHNOPHARMACOLOGY
38	Toward more realistic drug-target interaction predictions	57	WOS:000352240000013	1	0	2015	BRIEFINGS IN BIOINFORMATICS
39	Role of systems pharmacology in understanding drug adverse events	56	WOS:000287895400002	1	0	2011	WILEY INTERDISCIPLINARY REVIEWS-SYSTEMS BIOLOGY AND MEDICINE
40	Predicting adverse side effects of drugs	53	WOS:000303922700012	1	0	2011	BMC GENOMICS
41	Network pharmacology applications to map the unexplored target space and therapeutic potential of natural products	50	WOS:000358348800006	0	1	2015	NATURAL PRODUCT REPORTS
42	Systems pharmacology in drug discovery and therapeutic insight for herbal medicines	50	WOS:000342911900004	1	0	2014	BRIEFINGS IN BIOINFORMATICS
43	Saponins of Panax notoginseng: chemistry, cellular targets and therapeutic opportunities in cardiovascular diseases	48	WOS:000332864600008	0	1	2014	EXPERT OPINION ON INVESTIGATIONAL DRUGS
44	Clinical utility of neuroprotective agents in neurodegenerative diseases: current status of drug development for Alzheimer's, Parkinson's and Huntington's diseases, and amyotrophic lateral sclerosis	48	WOS:000307638500003	0	1	2012	EXPERT OPINION ON INVESTIGATIONAL DRUGS
45	Prediction of chemical-protein interactions: multitarget-QSAR versus computational chemogenomic methods	48	WOS:000307014300016	1	0	2012	MOLECULAR BIOSYSTEMS
46	Systems pharmacology and genome medicine: a future perspective	47	WOS:000208627000011	0	1	2009	GENOME MEDICINE
47	A Network Pharmacology Study of Chinese Medicine QiShenYiQi to Reveal Its Underlying Multi-Compound, Multi-Target, Multi-Pathway Mode of Action	46	WOS:000336838000010	1	0	2014	PLOS ONE
48	Network-Based Approaches in Drug Discovery and Early Development	46	WOS:000327168400022	1	0	2013	CLINICAL PHARMACOLOGY & THERAPEUTICS
49	Systems Pharmacology Modeling Predicts Delayed Presentation and Species Differences in Bile Acid-Mediated Troglitazone Hepatotoxicity	44	WOS:000343632900020	1	0	2014	CLINICAL PHARMACOLOGY & THERAPEUTICS
50	Established and Emerging Trends in Computational Drug Discovery in the Structural Genomics Era	44	WOS:000300074500005	0	1	2012	CHEMISTRY & BIOLOGY
51	Systems Pharmacology of Adverse Event Mitigation by Drug Combinations	43	WOS:000325692500006	1	0	2013	SCIENCE TRANSLATIONAL MEDICINE
52	Target Inhibition Networks: Predicting Selective Combinations of Druggable Targets to Block Cancer Survival Pathways	42	WOS:000325080900025	1	0	2013	PLOS COMPUTATIONAL BIOLOGY
53	Lean Big Data integration in systems biology and systems pharmacology	41	WOS:000342271200005	0	1	2014	TRENDS IN PHARMACOLOGICAL SCIENCES
54	Two diseases, one approach: multitarget drug discovery in Alzheimer's and neglected tropical diseases	41	WOS:000338431500002	0	1	2014	MEDCHEMCOMM
55	ChemProt: a disease chemical biology database	41	WOS:000285831700061	1	0	2011	NUCLEIC ACIDS RESEARCH
56	Systems pharmacology uncovers Janus functions of botanical drugs: activation of host defense system and inhibition of influenza virus replication	40	WOS:000314265900008	1	0	2013	INTEGRATIVE BIOLOGY
57	The application of Chinese medicine to novel drug discovery	39	WOS:000312701100003	0	1	2013	EXPERT OPINION ON INVESTIGATIONAL DRUGS
58	Computational tools for polypharmacology and repurposing	39	WOS:000294459700012	0	1	2011	FUTURE MEDICINAL CHEMISTRY
59	Network Pharmacology: A New Approach for Chinese Herbal Medicine Research	38	WOS:000319932700001	0	1	2013	EVIDENCE-BASED COMPLEMENTARY AND ALTERNATIVE MEDICINE
60	Delivery of cancer therapeutics to extracellular and intracellular targets: Determinants, barriers, challenges and opportunities	37	WOS:000370906200019	0	1	2016	ADVANCED DRUG DELIVERY REVIEWS
61	Network Pharmacology: A Rosetta Stone for Traditional Chinese Medicine	37	WOS:000341516700005	0	1	2014	DRUG DEVELOPMENT RESEARCH
62	Network Pharmacology Strategies Toward Multi-Target Anticancer Therapies: From Computational Models to Experimental Design Principles	37	WOS:000334301200005	1	0	2014	CURRENT PHARMACEUTICAL DESIGN
63	A Systems Biology Approach to Understanding the Mechanisms of Action of Chinese Herbs for Treatment of Cardiovascular Disease	37	WOS:000310677800076	1	0	2012	INTERNATIONAL JOURNAL OF MOLECULAR SCIENCES
64	Identifying Unexpected Therapeutic Targets via Chemical-Protein Interactome	37	WOS:000275328200007	1	0	2010	PLOS ONE
65	Systems pharmacology - Towards the modeling of network interactions	35	WOS:000386739800002	1	0	2016	EUROPEAN JOURNAL OF PHARMACEUTICAL SCIENCES
66	Systems pharmacology identifies drug targets for Stargardt disease-associated retinal degeneration	35	WOS:000327826100019	1	0	2013	JOURNAL OF CLINICAL INVESTIGATION
67	Pharmacomicrobiomics: The Impact of Human Microbiome Variations on Systems Pharmacology and Personalized Therapeutics	34	WOS:000338717100002	0	1	2014	OMICS-A JOURNAL OF INTEGRATIVE BIOLOGY
68	A Network Pharmacology Approach to Determine Active Compounds and Action Mechanisms of Ge-Gen-Qin-Lian Decoction for Treatment of Type 2 Diabetes	34	WOS:000330442400001	1	0	2014	EVIDENCE-BASED COMPLEMENTARY AND ALTERNATIVE MEDICINE
69	Insulin-like Growth Factor-1 Receptor (IGF-1R) Kinase Inhibitors in Cancer Therapy: Advances and Perspectives	34	WOS:000306547500007	0	1	2012	CURRENT PHARMACEUTICAL DESIGN
70	Dissecting Variability in Responses to Cancer Chemotherapy Through Systems Pharmacology	34	WOS:000279273200008	1	0	2010	CLINICAL PHARMACOLOGY & THERAPEUTICS
71	Reactive Metabolites: Current and Emerging Risk and Hazard Assessments	33	WOS:000374508700005	0	1	2016	CHEMICAL RESEARCH IN TOXICOLOGY
72	Towards Structural Systems Pharmacology to Study Complex Diseases and Personalized Medicine	32	WOS:000337288000003	0	1	2014	PLOS COMPUTATIONAL BIOLOGY
73	A Network Pharmacology Approach to Understanding the Mechanisms of Action of Traditional Medicine: Bushenhuoxue Formula for Treatment of Chronic Kidney Disease	32	WOS:000332479400008	1	0	2014	PLOS ONE
74	Pharmacometrics in Pregnancy: An Unmet Need	31	WOS:000329822200004	0	1	2014	Annual Review of Pharmacology and Toxicology
75	Deciphering the combination principles of Traditional Chinese Medicine from a systems pharmacology perspective based on Ma-huang Decoction	31	WOS:000327567900027	1	0	2013	JOURNAL OF ETHNOPHARMACOLOGY
76	Next-Generation Model-Based Drug Discovery and Development: Quantitative and Systems Pharmacology	31	WOS:000279273200023	1	0	2010	CLINICAL PHARMACOLOGY & THERAPEUTICS
77	Network pharmacology study on the mechanism of traditional Chinese medicine for upper respiratory tract infection	29	WOS:000341360200004	1	0	2014	MOLECULAR BIOSYSTEMS
78	Systems pharmacology-based dissection of mechanisms of Chinese medicinal formula Bufei Yishen as an effective treatment for chronic obstructive pulmonary disease	28	WOS:000362809800001	1	0	2015	SCIENTIFIC REPORTS
79	Systems biology impact on antiepileptic drug discovery	28	WOS:000301316200002	0	1	2012	EPILEPSY RESEARCH
80	Systems pharmacology, pharmacogenetics, and clinical trial design in network medicine	27	WOS:000305394100005	0	1	2012	WILEY INTERDISCIPLINARY REVIEWS-SYSTEMS BIOLOGY AND MEDICINE
81	A network-based analysis of the types of coronary artery disease from traditional Chinese medicine perspective: Potential for therapeutics and drug discovery	26	WOS:000331017200006	0	1	2014	JOURNAL OF ETHNOPHARMACOLOGY
82	Troubleshooting and deconvoluting label-free cell phenotypic assays in drug discovery	26	WOS:000315866500004	1	0	2013	JOURNAL OF PHARMACOLOGICAL AND TOXICOLOGICAL METHODS
83	Developing New Drug Treatments in the Era of Network Medicine	26	WOS:000312618200020	1	0	2013	CLINICAL PHARMACOLOGY & THERAPEUTICS
84	Relevance of systems pharmacology in drug discovery	26	WOS:000306537800004	0	1	2012	DRUG DISCOVERY TODAY
85	Integration not isolation: arguing the case for quantitative and systems pharmacology in drug discovery and development	26	WOS:000298443700005	0	1	2011	DRUG DISCOVERY TODAY
86	Variability in Mass Spectrometry-based Quantification of Clinically Relevant Drug Transporters and Drug Metabolizing Enzymes	25	WOS:000410005100027	1	0	2017	MOLECULAR PHARMACEUTICS
87	Large-scale exploration and analysis of drug combinations	25	WOS:000356625700060	1	0	2015	BIOINFORMATICS
88	Highly Multiplexed and Reproducible Ion-Current-Based Strategy for Large-Scale Quantitative Proteomics and the Application to Protein Expression Dynamics Induced by Methylprednisolone in 60 Rats	25	WOS:000340701500020	1	0	2014	ANALYTICAL CHEMISTRY
89	Breaking the Spell: Combating Multidrug Resistant 'Superbugs'	24	WOS:000370321400001	0	1	2016	FRONTIERS IN MICROBIOLOGY
90	Network pharmacology analyses of the antithrombotic pharmacological mechanism of Fufang Xueshuantong Capsule with experimental support using disseminated intravascular coagulation rats	24	WOS:000339035900021	1	0	2014	JOURNAL OF ETHNOPHARMACOLOGY
91	Systems pharmacology strategies for anticancer drug discovery based on natural products	24	WOS:000337103600028	1	0	2014	MOLECULAR BIOSYSTEMS
92	Clarifying off-target effects for torcetrapib using network pharmacology and reverse docking approach	24	WOS:000313896600001	1	0	2012	BMC SYSTEMS BIOLOGY
93	Systematic understanding the mechanisms of vitiligo pathogenesis and its treatment by Qubaibabuqi formula	23	WOS:000383293300026	1	0	2016	JOURNAL OF ETHNOPHARMACOLOGY
94	A network pharmacology approach reveals new candidate caloric restriction mimetics in C-elegans	23	WOS:000372880500007	1	0	2016	AGING CELL
95	Systems pharmacology strategies for drug discovery and combination with applications to cardiovascular diseases	23	WOS:000331017200008	1	0	2014	JOURNAL OF ETHNOPHARMACOLOGY
96	Structural Systems Pharmacology: The Role of 3D Structures in Next-Generation Drug Development	22	WOS:000320216300007	0	1	2013	CHEMISTRY & BIOLOGY
97	Blinded Prospective Evaluation of Computer-Based Mechanistic Schizophrenia Disease Model for Predicting Drug Response	22	WOS:000312386800008	1	0	2012	PLOS ONE
98	Traditional Chinese Medicine-Based Network Pharmacology Could Lead to New Multicompound Drug Discovery	22	WOS:000312855600001	0	1	2012	EVIDENCE-BASED COMPLEMENTARY AND ALTERNATIVE MEDICINE
99	DCDB 2.0: a major update of the drug combination database	21	WOS:000346841100001	1	0	2014	DATABASE-THE JOURNAL OF BIOLOGICAL DATABASES AND CURATION
100	Novel Drug Candidates for the Treatment of Metastatic Colorectal Cancer through Global Inverse Gene-Expression Profiling	21	WOS:000343868800002	1	0	2014	CANCER RESEARCH
Exclude	Predicting new molecular targets for rhein using network pharmacology(Retracted article. See vol. 8, 105, 2014)	27	WOS:000303339900001	62	38

## Sheet: Year
Publication Years	Records
2017	1
2016	8
2015	5
2014	27
2013	20
2012	18
2011	9
2010	7
2009	3
2008	1
2005	1

## Sheet: Countries-Regions
Countries/Regions	Records
USA	41
CHINA	35
ENGLAND	11
FINLAND	4
GERMANY	4
NETHERLANDS	4
SWEDEN	3
AUSTRALIA	2
BELGIUM	2
DENMARK	2
FRANCE	2
ITALY	2
SCOTLAND	2
SPAIN	2
AUSTRIA	1
BRAZIL	1
EGYPT	1
HUNGARY	1
INDIA	1
JAPAN	1
ROMANIA	1
RUSSIA	1
SINGAPORE	1
SWITZERLAND	1
TAIWAN (China)	1

## Sheet: Organizations
Organizations	Records
NORTHWEST A F UNIV	14
ICAHN SCH MED MT SINAI	10
CHINESE ACAD SCI	9
DALIAN UNIV TECHNOL	7
CHINA ACAD CHINESE MED SCI	5
HARVARD UNIV	5
UNIV HELSINKI	4
TSINGHUA UNIV	4
UNIV MANCHESTER	4
PEKING UNIV	4
BEIJING UNIV CHINESE MED	4
US FDA	3
UNIV PITTSBURGH	3
UNIV CALIF SAN DIEGO	3
SUNY BUFFALO	3
NORTHWEST UNIV	3
HONG KONG BAPTIST UNIV	3
ZHEJIANG UNIV	2
UPPSALA UNIV	2
UNIV TURKU	2
TIANJIN INT JOINT ACAD BIOTECHNOL MED	2
TECH UNIV DENMARK	2
SIMCYP LTD	2
MAYO CLIN	2
HENAN UNIV TRADIT CHINESE MED	2
E CHINA UNIV SCI TECHNOL	2
DUKE UNIV	2
ASTRAZENECA R D	2
ZHEJIANG JINJU CHEMCIAL CO LTD	1
XIAN CHILDRENS HOSP	1
WENZHOU MED UNIV	1
VTT TECH RES CTR FINLAND	1
UNIV YORK	1
UNIV WESTMINSTER	1
UNIV WASHINGTON	1
UNIV TUBINGEN	1
UNIV SALERNO	1
UNIV QUEENSLAND	1
UNIV PARIS DIDEROT	1
UNIV OKLAHOMA	1
UNIV NEW MEXICO SCH MED	1
UNIV NAPLES FEDERICO 2	1
UNIV N CAROLINA	1
UNIV MONS	1
UNIV MELBOURNE	1
UNIV MED GREIFSWALD	1
UNIV MACAU	1
UNIV LIVERPOOL	1
UNIV GLASGOW	1
UNIV FED RIO DE JANEIRO	1
UNIV DUNDEE	1
UNIV CALIF SAN FRANCISCO	1
UNIV BONN	1
UNIV BOLOGNA	1
UNIV BERN	1
TNO SYST BIOL	1
TNO	1
TIANJIN UNIV TRADIT CHINESE MED	1
TELETHON INST GENET MED	1
TECH UNIV DRESDEN	1
TAIPEI MED UNIV	1
SUN YAT SEN UNIV	1
STATE KEY LAB NEW TECH CHINESE MED PHARMACEUT PRO	1
SHANGHAI UNIV TRADIT CHINESE MED	1
SHANGHAI JIAO TONG UNIV	1
SEMMELWEIS UNIV	1
ROXBURY COMMUNITY COLL	1
RADBOUD UNIV NIJMEGEN	1
POLGENIX INC	1
PFIZER PGRD	1
PFIZER LTD	1
PFIZER INC	1
OPTIMUM THERAPEUT LLC	1
NEW YORK STATE CTR EXCELLENCE BIOINFORMAT LIFE	1
NEUROS	1
NERVIANO MED SCI	1
NCI	1
NATL UNIV SINGAPORE	1
MRC	1
MIT	1
MERZ PHARMACEUT GMBH	1
MEDIMMUNE LLC	1
MEDEOLINX LLC	1
MED UNIV VIENNA	1
MED UNIV S CAROLINA	1
MDC MOL MED	1
MAX PLANCK INST BIOCHEM	1
LUDWIG BOLTZMANN CLUSTER ONCOL	1
LILLY RES LABS	1
LEIDEN UNIV	1
LEIDEN AMSTERDAM CTR DRUG RES	1
KEIO UNIV	1
KATHOLIEKE UNIV LEUVEN	1
KANION PHARMACEUT CORP	1
JOHNSON JOHNSON PHARMACEUT RES DEV	1
JOHNS HOPKINS UNIV	1
JIANGSU KAN PARMACEUT CO LTD	1
JIANGNAN UNIV	1
JANSSEN SCI AFFAIRS LLC	1
IST ITALIANO TECNOL	1
INST SYST BIOL SPB	1
INST RES BIOMED IRB BARCELONA	1
INDIANA UNIV	1
IN SILICO BIOSCI	1
ICREA	1
HUNGARIAN ACAD SCI	1
HEILONGJIANG UNIV CHINESE MED	1
HEIDELBERG UNIV	1
HAMNER INST HLTH SCI	1
GUANGDONG ZHONGSHENG PHARMACEUT CO LTD	1
GOETHE UNIV FRANKFURT M	1
FUDAN UNIV	1
EUROPEAN MOL BIOL LAB	1
ELI LILLY CO	1
DALIAN JIAOTONG UNIV	1
CUNY HUNTER COLL	1
CUNY	1
CORNING INC	1
COLLABORAT INNOVAT CTR RESP DIS DIAG TREATMENT	1
CNRS	1
CHINESE ACAD MED SCI	1
CHINA AGR UNIV	1
CENT S UNIV	1
CASE WESTERN RESERVE UNIV	1
CARNEGIE MELLON UNIV	1
CAIRO UNIV	1
BROAD INST	1
BRIGHAM WOMENS HOSP	1
BOSTON UNIV	1
BG MED INC	1
BARCELONA SUPERCOMP CTR	1
AUSTRIAN ACAD SCI	1
AMER UNIV CAIRO	1
ALLEN INST BRAIN SCI	1
ALIGARH MUSLIM UNIV	1
ACAD ROMANA	1

## Sheet: Authors
Authors	Records	Organizations
Yonghua Wang	14	Northwest A&F Univ
Ling Yang	9	Chinese Acad Sci
Yan Li	7	Dalian Univ Technol
Ravi Iyengar	7	Icahn Sch Med Mt Sinai
Weiyang Tao	6	Northwest A&F Univ
Xue Xu	6	Northwest A&F Univ
Wei Zhou	6	Northwest A&F Univ
Xia Wang	5	Northwest A&F Univ
Chao Huang	5	Northwest A&F Univ
Jinan Wang	5	Northwest A&F Univ
Bohui Li	5	Northwest A&F Univ
Chunli Zheng	4	1-Northwest A&F Univ;2-Northwest Univ
Jing Tang	4	1-Univ Helsinki;2- VTT Tech Res Ctr Finland
Peng Li	4	Northwest A&F Univ
Seth I. Berger	4	Icahn Sch Med Mt Sinai
Tero Aittokallio	4	Univ Helsinki
Xiuxiu Li	4	Northwest A&F Univ
Aiping Lu	3	1-China Acad Chinese Med Sci;2- Hong Kong Baptist Univ
Avi Ma’ayan	3	Icahn Sch Med Mt Sinai
Bo Zhang	3	1-Tsinghua Univ；2-Tianjin Int Joint Acad Biotechnol & Med
Hua Yu	3	Northwest A&F Univ
Jiangyong Gu	3	Peking Univ
Jianxin Chen	3	Beijing Univ Chinese Med
Lirong Chen	3	Peking Univ
Shan Zhao	3	Icahn Sch Med Mt Sinai
Shao Li	3	Tsinghua Univ
Xiaojie Xu	3	Peking Univ
Zihu Guo	3	Northwest A&F Univ
Agnieszka Szwajda	2	Univ Helsinki
Andrew D. Rouillard	2	Icahn Sch Med Mt Sinai
Huiying Li	2	Tsinghua Univ
Jinlong Ru	2	Northwest A&F Univ
Krister Wennerberg	2	Univ Helsinki
Luqi Huang	2	1-Chinese Acad Sci;2-China Acad Chinese Med Sc
Olivier Taboureau	2	Tech Univ Denmark
Peter K. Sorger	2	Harvard Univ
Qiaonan Duan	2	Icahn Sch Med Mt Sinai
Wei Wang	2	Beijing Univ Chinese Med
Wei Xiao	2	1-Jiangsu Kanion Parmaceutical Co. Ltd；2- State Key Lab New Tech Chinese Med Pharmaceut Pro;3-Kanion Pharmaceut Corp
Xu Wang	2	Tsinghua Univ
Xuetong Chen	2	Northwest A&F Univ
Yingxue Fu	2	Northwest A&F Univ
A Rostami-Hodjegan	1	1-Univ Manchester;2- Simcyp Ltd
Achour, Brahim	1	Univ Manchester
Aihua Zhang	1	Heilongjiang Univ Chinese Med
Aislyn D Wist	1	Icahn Sch Med Mt Sinai
Akiko Maeda	1	Case Western Reserve Univ
Alice Ban Ke	1	Lilly Res Labs
Alina Bora	1	Acad Romana
Amin Rostami-Hodjegan	1	1-Univ Manchester;2-Simcyp Ltd
Andersson, Tommy B.	1	AstraZeneca R&D
André C Müller	1	Austrian Acad Sci
Andreas Tzakos	1	CNRS
Andrew L Hopkins	1	Univ Dundee
Anke Müller	1	Univ Bonn
Anna Kebig	1	Univ Bonn
Annemarie Boleij	1	Johns Hopkins Univ
Anthony A. Grace	1	Univ Pittsburgh
Antonella Isacchi0	1	Nerviano Med Sci
Antti Airola	1	Univ Turku
Aravind Subramanian	1	Broad Inst
Artursson, Per	1	Uppsala Univ
Arvin C. Dar	1	Univ Calif San Francisco
Asad U. Khan	1	Aligarh Muslim Univ
Athan Spiros	1	In Silico Biosci
B. French	1	Univ Pittsburgh
BA Howell	1	Hamner Inst Hlth Sci
Balaji M. Agoram	1	Medimmune LLC
Bas E. Dutilh	1	1-Radboud Univ Nijmegen；2-Univ Fed Rio de Janeiro
Bea´ta Sperla´gh	1	Hungarian Acad Sci
Bertrand Z. Yeung	1	Univ Oklahoma
Bhagwan Yadav	1	Univ Helsinki
Brian Granger	1	Boston Univ
Bruce N. Rogers	1	Pfizer Inc
Bruno O. Villoutreix	1	Univ Paris Diderot
Busch, Diana	1	Univ Med Greifswald
C. Gaiteri	1	Allen Inst Brain Sci
Chaofeng Long	1	Guangdong Zhongsheng Pharmaceut Co Ltd
Charles DeLisi	1	Boston Univ
Cheng Lu	1	China Acad Chinese Med Sci
Chengjian Tu	1	1-SUNY Buffalo; 2-New York State Ctr Excellence Bioinformat & Life
Chengshi Xie	1	Guangdong Zhongsheng Pharmaceut Co Ltd
Chia-Ling Huang	1	Boston Univ
Chiara Giannarelli	1	Icahn Sch Med Mt Sinai
Christel Drewke	1	Univ Bonn
Christina LL Chai	1	1-Neuros, Inst Chem & Engn Sci;2- Natl Univ Singapore
Christine Schweitzer	1	Tech Univ Dresden
Christopher M. Tan	1	Icahn Sch Med Mt Sinai
Chun Li	1	China Acad Chinese Med Sci
Chunming Wang	1	Univ Macau
Corey Flynn	1	Broad Inst
Da Cheng Hao	1	Dalian Jiaotong Univ
Daniel Edsgard	1	Tech Univ Denmark
Darrell R. Abernethy	1	US FDA
DE Mager	1	SUNY Buffalo
Debarshi Mustafi	1	Case Western Reserve Univ
Debra C. DuBois	1	SUNY Buffalo
Diego di Bernardo	1	1-TeleThon Inst Genet & Med;2-Univ Naples Federico 2
Dominic P. Williams	1	AstraZeneca R&D
Donald E. Mager	1	SUNY Buffalo
Dong Kuang	1	E China Univ Sci & Technol
Dongsheng Cao	1	Cent S Univ
Doru Georg Margineanu	1	Univ Mons
Douglas B. Kell	1	Univ Manchester
E. Sibille	1	Univ Pittsburgh
E. Uliassi	1	Univ Bologna
Edward Y. Chen	1	Icahn Sch Med Mt Sinai
EK Silverman	1	1-Brigham & Womens Hosp;2-Harvard Univ
Elliott Antman	1	Harvard Univ
Emanuela Scacheri	1	Nerviano Med Sci
Emre M. Isin	1	AstraZeneca R&D
Eric C. Polley	1	NCI
Eslam Nouri-Nigjeh	1	1-SUNY Buffalo; 2-New York State Ctr Excellence Bioinformat & Life
Evi Kostenis	1	Univ Bonn
Evren U. Azeloglu	1	Icahn Sch Med Mt Sinai
Ewgenij Proschak	1	Goethe Univ Frankfurt M
F. Prati	1	1-Ist Italiano Tecnol;2-Univ Bologna
Fang Luo	1	Peking Univ
Faqing Ye	1	Wenzhou Med Univ
Feixiong Cheng	1	E China Univ Sci & Technol
Feng Sui	1	China Acad Chinese Med Sci
Feng Tian	1	Boston Univ
Florian Grebien	1	Austrian Acad Sci
Florian p Breitwieser	1	Austrian Acad Sci
Forest M White	1	MIT
Francesco lorio	1	1-TeleThon Inst Genet & Med;2-Univ Salerno
Francisco S. Roque	1	Tech Univ Denmark
G. C. Tseng	1	Univ Pittsburgh
Gang Ding	1	Kanion Pharmaceut Corp
Gao-chen Song	1	Heilongjiang Univ Chinese Med
Gaugaz, Fabienne Z.	1	Uppsala Univ
Georg e Winter	1	Austrian Acad Sci
Georg Zeller	1	European Mol Biol Lab
George Nicola	1	Univ Calif San Diego
Giulio superti-Furga	1	Austrian Acad Sci
Graeme Milligan	1	Univ Glasgow
Grazyna Palczewska	1	Polgenix Inc
Gröer, Christian	1	Univ Med Greifswald
Gu Yuan	1	Peking Univ
Guangli Yan	1	Heilongjiang Univ Chinese Med
Guibiao Zhang	1	Shanghai Univ Tradit Chinese Med
Guisheng Yu	1	Zhejiang Univ
Guixia Liu	1	E China Univ Sci & Technol
Guohong Zhou	1	China Acad Chinese Med Sci
Haiyu Xu	1	China Acad Chinese Med Sci
Hammer,Helen S.	1	Univ Tubingen
Helgi B. Schiöth	1	Uppsala Univ
Hepan Tan	1	CUNY Hunter Coll
Hong Liu	1	Sun Yat Sen Univ
Hongjun Yang	1	China Acad Chinese Med Sci
Honglin Li	1	E China Univ Sci & Technol
Hongtao Guo	1	China Acad Chinese Med Sci
Hongxing Liu	1	China Acad Chinese Med Sci
Hugo Geerts	1	In Silico Biosci
Hui Liu	1	Northwest A&F Univ
Hui Sun	1	Heilongjiang Univ Chinese Med
Huihui Zhao	1	Beijing Univ Chinese Med
Hui-Zhe Lu	1	1-Peking Univ;2-China Agr Univ
Irene Kouskoumvekaki	1	Tech Univ Denmark
J Loscalzo	1	1-Brigham & Womens Hosp;2-Harvard Univ
Jacques Colinge	1	Austrian Acad Sci
Jake Y Chen	1	1-Indiana Univ;3-MedeoLinx LLC
James H. Doroshow	1	NCI
James M. Gallo	1	Icahn Sch Med Mt Sinai
Jan van der Greef	1	1-TNO Syst Biol;2- Leiden Amsterdam Ctr Drug Res;3- BG Med Inc
Jane P.F. Bai	1	US FDA
Janosch Achenbach	1	Goethe Univ Frankfurt M
Jashvant D. Unadkat	1	Univ Washington
Jason N. Cole	1	1-Univ Queensland;2-Univ Calif San Diego
Jenny Chong	1	Univ Calif San Diego
Jeremy L. Muhlich	1	Harvard Univ
Jerome T. Mettetal	1	AstraZeneca R&D
Jessie L.-S. Au	1	1-Optimum Therapeut LLC;2-Univ Oklahoma;3-Med Univ S Carolina;4- Taipei Med Univ
Jesús Gomeza	1	Univ Bonn
Jian Chen	1	1-Shanghai Jiao Tong University;2- Fudan Univ
Jian Li	1	Beijing Univ Chinese Med
Jianling Liu	1	Northwest Univ
Jiansheng Li	1	1-Henan Univ Tradit Chinese Med；2- Collaborat Innovat Ctr Resp Dis Diag & Treatment
Jie Li	1	E China Univ Sci & Technol
Jingjing Liu	1	Univ Macau
Jinxu Wang	1	1-Sun Yat Sen Univ;2- Univ Pittsburgh
JL Woodhead	1	Hamner Inst Hlth Sci
JM Harrold	1	SUNY Buffalo
Joao Pedro de Magalhaes	1	Univ Liverpool
Johannes Schmidt	1	Univ Bonn
Jonathan B. Baell	1	Univ Melbourne
Joos, Thomas O.	1	Univ Tubingen
Jörg Wenzel	1	Univ Bonn
Joseph Goldfarb	1	Icahn Sch Med Mt Sinai
Joseph Loscalzo	1	Harvard Univ
Juan Ferna´ ndez-Recio	1	Barcelona Supercomp Ctr
Juan J. Badimon	1	Icahn Sch Med Mt Sinai
Jun Li	1	1-SUNY Buffalo; 2-New York State Ctr Excellence Bioinformat & Life
Jun Qu	1	1-SUNY Buffalo; 2-New York State Ctr Excellence Bioinformat & Life
Jürg Gertsch	1	Univ Bern
Jürgen Weitz	1	Tech Univ Dresden
K Yang	1	Univ N Carolina
Karen G. Spink	1	Pfizer PGRD
Karine Audouze	1	Tech Univ Denmark
Karoline V Gleixner	1	Med Univ Vienna
Keiryn L Bennett	1	Austrian Acad Sci
Kejian Wang	1	Shanghai Jiao Tong Univ
Kevan M. Shokat	1	Univ Calif San Francisco
Klaus Mohr	1	Univ Bonn
KLR Brouwer	1	Univ N Carolina
Kristin Werner	1	Tech Univ Dresden
Kristina Ostertag	1	Heidelberg Univ
Krzysztof Palczewski	1	Case Western Reserve Univ
Lan Qiu	1	Univ Macau
Larry Alphs	1	Janssen Sci Affairs LLC
Leena Karhinen	1	Univ Helsinki
Lei Xie	1	1-CUNY Hunter Coll;2-CUNY
Leihong Wu	1	Zhejiang Univ
Leming Shi	1	US FDA
Li Li	1	China Acad Chinese Med Sci
LI Shao	1	Tsinghua Univ
Li Xie	1	Univ Calif San Diego
Liang Cao	1	Kanion Pharmaceut Corp
Liangchin Huang	1	Indiana Univ
Lin He	1	1-Shanghai Jiao Tong Univ;2-Fudan University;3-Chinese Acad Sci
Linda Hwang	1	Univ Calif San Diego
Linhua Zhao	1	China Acad Chinese Med Sci
Linli Wang	1	Zhejiang Univ
Lirong Wang	1	Univ Pittsburgh
Liying Tang	1	China Acad Chinese Med Sci
Loredana Murinob	1	Univ Salerno
Lourdes Cucurull-Sanchez	1	Pfizer PGRD
Lu Tie	1	Peking Univ
Ludovic Benard	1	Icahn Sch Med Mt Sinai
Lun Yang	1	1-Shanghai Jiao Tong Univ;2- Fudan Univ
Lutz Franke	1	Merz Pharmaceut GmbH
M Niepel	1	Harvard Univ
M Ramanathan	1	SUNY Buffalo
M. Guillaume Wientjes	1	Optimum Therapeut LLC
M. L. Bolognesi	1	Univ Bologna
Manuela Gridling	1	Austrian Acad Sci
Marbin Pineda	1	NCI
Marc Hafner	1	Harvard Univ
Marcin Golczak	1	Case Western Reserve Univ
Mariam R. Rizkallah	1	Amer Univ Cairo
Mario Niepel	1	Harvard Univ
Marion Mohr-Andrä	1	Univ Bonn
Markus Sällman Almén	1	Uppsala Univ
Martin Bilban	1	Med Univ Vienna
Marwa ElRakaiby	1	Cairo Univ
Mathias Rask‑Andersen	1	Uppsala Univ
Meindert Danhof	1	Leiden Univ
Menghua Liu	1	Sun Yat Sen Univ
Mengzhu Xue	1	E China Univ Sci & Technol
Miao Jiang	1	China Acad Chinese Med Sci
Michael Baitaluk	1	Univ Calif San Diego
Michael G. Wientjes	1	Optimum Therapeut LLC
Michael K. Gilson	1	Univ Calif San Diego
Michael P. Hudock	1	Shanghai Jiao Tong Univ
Mihály Hajós	1	Pfizer Inc
Milla Kibble	1	Univ Helsinki
Miquel Duran-Frigola	1	Inst Res Biomed IRB Barcelona
Mohammad U. Zafar	1	Icahn Sch Med Mt Sinai
Monday O. Ogese	1	AstraZeneca R&D
Moritz Koch	1	Tech Univ Dresden
Murat Iskar	1	European Mol Biol Lab
Na Li	1	Kanion Pharmaceut Corp
Na Lin	1	China Acad Chinese Med Sci
Neil Benson	1	Pfizer Ltd
Neil R. Clark	1	Icahn Sch Med Mt Sinai
Nicola Brunetti-Pierri	1	1-TeleThon Inst Genet & Med;2.Univ Naples Federico 2
Nicola J Smith	1	Univ Glasgow
Nicolas F. Fernandez	1	Icahn Sch Med Mt Sinai
Nicole Janssen	1	Univ Bonn
Nicole Merten	1	Univ Bonn
Niina Saarinen	1	Univ Turku
Nikolaus J Sucher	1	Roxbury Community Coll
Nils Weinhold	1	Tech Univ Denmark
Ning Xie	1	Heilongjiang Univ Chinese Med
Norén, Agneta	1	Uppsala Univ
Ogan D. Abaan	1	NCI
Oleg Demin	1	Inst Syst Biol SPb
Omri Gottesman	1	Icahn Sch Med Mt Sinai
Osamu Sawada	1	Case Western Reserve Univ
Oswald, Stefan	1	Univ Med Greifswald
Patrick Aloy	1	1-Inst Res Biomed IRB Barcelona;2-ICREA
Patrick Roberts	1	In Silico Biosci
Paul B Huleatt	1	Neuros, Inst Chem & Engn Sci
Paul S. Meltzer	1	NCI
PB Watkins	1	1-Univ N Carolina;2-Hamner Inst Hlth Sci
Pe´ter Ma´tyus	1	Semmelweis Univ
Peer Bork	1	1-European Mol Biol Lab;2-MDC Mol Med
Peibo Li	1	Sun Yat Sen Univ
Peigen Xiao	1	Chinese Acad Med Sci
Pekka Tiikkainen	1	Merz Pharmaceut GmbH
Peng Zhao	1	1-Henan Univ Tradit Chinese Med；2- Collaborat Innovat Ctr Resp Dis Diag & Treatment
Peter Valent	1	1-Med Univ Vienna;2-Ludwig Boltzmann Cluster Oncol
Petra Dunkel	1	Semmelweis Univ
Philip E. Bourne	1	Univ Calif San Diego
Pidong Li	1	Northwest A&F Univ
Piet H. van der Graaf	1	Pfizer Ltd
Ping Zhao	1	US FDA
PK Sorger	1	Harvard Univ
Poetz Oliver	1	Univ Tubingen
Pratibha Mithbaokar	1	TeleThon Inst Genet & Med
Pratul Ghosh	1	Univ Liverpool
Qian Chen	1	Zhejiang Univ
Qiang Geng	1	Peking Univ
Qiang Wei	1	Zhejiang Univ
Qilong Chen	1	Shanghai Univ Tradit Chinese Med
Qing-ya Li	1	1-Shanghai Univ Tradit Chinese Med;2-Henan Univ TCM
R Kaddurah-Daouk	1	Duke Univ
R Yang	1	Harvard Univ
Ralf Schröder	1	Univ Bonn
Ramona Curpan	1	Acad Romana
Ramy K. Aziz	1	Cairo Univ
Richard A. Thompson	1	AstraZeneca R&D
Richard M. Simon	1	NCI
Richard R. Almon	1	1-SUNY Buffalo; 2-New York State Ctr Excellence Bioinformat & Life
Richard Weinshilboum	1	Mayo Clin
Rima Kaddurah-Daouk	1	Duke Univ
Rixin Guo	1	China Acad Chinese Med Sci
RM Weinshilboum	1	Mayo Clin
Robert L. Walker	1	NCI
Robert N. McBurney	1	BG Med Inc
Roberta Bosottio	1	Nerviano Med Sci
Roberto Mosca	1	Inst Res Biomed IRB Barcelona
Roberto Tagliaferrib	1	Univ Salerno
Robi Tacutu	1	Univ Liverpool
Roger J. Hajjar	1	Icahn Sch Med Mt Sinai
Rosa Ferriero	1	TeleThon Inst Genet & Med
Ross L. Cagan	1	Icahn Sch Med Mt Sinai
Rostami Hodjegan, Amin	1	Univ Manchester
Roy Twyman	1	Johnson & Johnson Pharmaceut Res & Dev
Royston Goodacre	1	Univ Manchester
Rute Teixeira	1	Univ Liverpool
Sabine Zahn	1	Univ Bonn
Sabrina L. Spencer	1	Harvard Univ
Sami Pietila	1	Univ Turku
Samim Sharifi	1	Univ Liverpool
Sarath Chandra Janga	1	MRC
Sari Makel	1	Univ Turku
Scott M Carlson	1	MIT
Scott Weiss	1	Harvard Univ
Sean R. Davis	1	NCI
Sebastian Schölch	1	Tech Univ Dresden
SeungWook Chung	1	Icahn Sch Med Mt Sinai
Shahper N. Khan	1	Aligarh Muslim Univ
Shaohua Shi	1	Wenzhou Med Univ
Shaun Calvert	1	Univ Liverpool
Shengjun Fan	1	Peking Univ
Shengli Yang	1	Chinese Acad Sci
Shibing Su	1	Shanghai Univ Tradit Chinese Med
Shihuan Tang	1	China Acad Chinese Med Sci
Shujing Sheng	1	1-Sun Yat Sen Univ;2-Guangdong Zhongsheng Pharmaceut Co Ltd
Siddharth Sukumaran	1	SUNY Buffalo
Sonny Kim Nielsen	1	Tech Univ Denmark
Søren Brunak	1	Tech Univ Denmark
SRB Allerheiligen	1	Eli Lilly & Co, Lilly Res Labs
Stefanie Blättermann	1	Univ Bonn
Stephanie Hennen	1	Univ Bonn
Sterghios Athanasios Moschos	1	1-Pfizer PGRD;2-Univ Westminster
Susan L. Holbeck	1	NCI
Sushil Shakyawar	1	Univ York
Sven Bilke	1	NCI
Tadao Maeda	1	Case Western Reserve Univ
Tao Xu	1	Univ Helsinki
Tapio Pahikkala	1	Univ Turku
Thomas Hart	1	CUNY Hunter Coll
Thomas Skøt Jensen	1	Tech Univ Denmark
Tianli Pei	1	1-Northwest A&F Univ;2-Northwest Univ
Ting Wang	1	China Acad Chinese Med Sci
Tiqing Liu	1	Univ Calif San Diego
Tirtha K. Das	1	Icahn Sch Med Mt Sinai
TK Mitchison	1	Harvard Univ
Todd R. Golub	1	Broad Inst
Tomohiro Nishimura	1	1-Icahn Sch Med Mt Sinai ；2- Keio Univ
Tudor I. Oprea	1	1-Tech Univ Denmark;2-Univ New Mexico Sch Med
Uwe rix	1	Austrian Acad Sci
van de Steeg, Evita	1	TNO
Vera van Noort	1	1-European Mol Biol Lab;2- Katholieke Univ Leuven
Vincenzo Beicastro	1	TeleThon Inst Genet & Med
Wanxia Gai	1	Zhejiang Univ
Wegler, Christine	1	1-Uppsala Univ;2-AstraZeneca R&D
Wei Liu	1	Zhejiang Univ
Weihua Li	1	E China Univ Sci & Technol
Weiss, Frederik	1	Univ Tubingen
Weiwei Su	1	Sun Yat Sen Univ
Wenjuan Zhang	1	Northwest A&F Univ
William C. Reinhold	1	NCI
William J. Jusko	1	1-SUNY Buffalo; 2-New York State Ctr Excellence Bioinformat & Life
Wiśniewski, Jacek R.	1	Max Planck Inst Biochem
Wortelboer, Heleen M.	1	TNO
Xiang Li	1	Zhejiang Univ
Xiangqun Xie	1	Univ Pittsburgh
Xianwen Cao	1	E China Univ Sci & Technol
Xiaodong Zhang	1	Zhejiang Jinju Chemcial Co Ltd
Xiaofeng Liu	1	E China Univ Sci & Technol
Xiaogang Wu	1	1-Indiana Univ;2-MedeoLinx LLC
Xiaohui Fan	1	Zhejiang Univ
Xiaojun Cai	1	Wenzhou Med Univ
Xiaolin Tong	1	China Acad Chinese Med Sci
Xiaomeng Shen	1	1-SUNY Buffalo; 2-New York State Ctr Excellence Bioinformat & Life
Xiaotao Duan	1	1-SUNY Buffalo; 2-New York State Ctr Excellence Bioinformat & Life
Xiaowei Yang	1	CUNY Hunter Coll
Xiaoxia Ge	1	CUNY Hunter Coll
Xiaoxia Yuan	1	Heilongjiang Univ Chinese Med
Xiaoyong Zheng	1	Wenzhou Med Univ
Xidan Zhou	1	China Acad Chinese Med Sci
Xijun Wang	1	Heilongjiang Univ Chinese Med
Xin Chen	1	Zhejiang Univ
Xin Li	1	Peking Univ
Xinzhuang Zhang	1	Kanion Pharmaceut Corp
Xuejun Li	1	Peking Univ
Xujun Liang	1	Tsinghua Univ
Xuyan Niu	1	China Acad Chinese Med Sci
Y. Ding	1	Carnegie Mellon Univ
Ya Li	1	1-Henan Univ Tradit Chinese Med；2- Collaborat Innovat Ctr Resp Dis Diag & Treatment
Yadi Zhou	1	E China Univ Sci & Technol
Yan Kou	1	Icahn Sch Med Mt Sinai
Yan Pan	1	Peking Univ
Yan Wang	1	Boston Univ
Yanbin Liu	1	Zhejiang Univ
Yang Liu	1	Boston Univ
Yange Tian	1	1-Henan Univ Tradit Chinese Med；2- Collaborat Innovat Ctr Resp Dis Diag & Treatment
Yao Yao	1	Northwest A&F Univ
Ye Fang	1	Corning Inc, Sci & Technol Div
Ye Yuan	1	Heilongjiang Univ Chinese Med
Ye Zhong	1	E China Univ Sci & Technol
Yecheng Jin	1	Zhejiang Univ
Yevgeniy Gindin	1	NCI
Yibang Chen	1	Icahn Sch Med Mt Sinai
YiChien Chang	1	Boston Univ
Yiming Ma	1	Kanion Pharmaceut Corp
Yinfeng Yang	1	Dalian Univ Technol
Ying Han	1	Heilongjiang Univ Chinese Med
Yinliang Zhang	1	Univ Calif San Diego
Yitao Wang	1	Univ Macau
Yiyu Cheng	1	Zhejiang Univ
Yongquan Li	1	Zhejiang Univ
Yu Chen	1	Case Western Reserve Univ
Yuan Jiang	1	NCI
Yuanshen Gu	1	1-Peking Univ;2-China Agr Univ
Yuanyuan Yu	1	Univ Macau
Yuelin J. Zhu	1	NCI
Yuepiao Cai	1	Wenzhou Med Univ
Yun Guo	1	China Acad Chinese Med Sci
Yun Tang	1	E China Univ Sci & Technol
Yupeng Fang	1	Northwest A&F Univ
Yuyu Jiang	1	Jiangnan Univ
Yves Pommier	1	NCI
Ze Lu	1	Optimum Therapeut LLC
Zhaoxiang Bian	1	Hong Kong Baptist Univ
Zheng Li	1	Tianjin Univ Tradit Chinese Med
Zheng Xiang	1	Wenzhou Med Univ
Zhenjiang Zhao	1	E China Univ Sci & Technol
Zhenjun Hu	1	Boston Univ
Zhenyu Pan	1	Xian Childrens Hosp
Zhenzhen Kou	1	China Acad Chinese Med Sci
Zhenzhen Su	1	Kanion Pharmaceut Corp
Zhenzhong Wang	1	1-Jiangsu Kan Parmaceut Co Ltd；2- State Key Lab New Tech Chinese Med Pharmaceut Pro
Zhiqian Dong	1	Polgenix Inc
Zhuju Wang	1	China Acad Chinese Med Sci
Zichen Wang	1	Icahn Sch Med Mt Sinai
Ziyin Wu	1	Northwest A&F Univ

## Sheet: Journals
Journals	Records	IF2017
CLINICAL PHARMACOLOGY THERAPEUTICS	8	6.544
JOURNAL OF ETHNOPHARMACOLOGY	8	3.115
PLOS ONE	7	2.766
MOLECULAR BIOSYSTEMS	5	2.759
EVIDENCE BASED COMPLEMENTARY AND ALTERNATIVE MEDICINE	4	2.064
NUCLEIC ACIDS RESEARCH	4	11.561
ANNUAL REVIEW OF PHARMACOLOGY AND TOXICOLOGY	3	13.295
CURRENT PHARMACEUTICAL DESIGN	3	2.757
DRUG DISCOVERY TODAY	3	6.848
ANALYTICAL CHEMISTRY	2	6.042
BIOINFORMATICS	2	5.481
BRIEFINGS IN BIOINFORMATICS	2	6.302
CANCER RESEARCH	2	9.13
CHEMISTRY BIOLOGY	2	5.915
EXPERT OPINION ON INVESTIGATIONAL DRUGS	2	3.883
NATURE CHEMICAL BIOLOGY	2	13.843
NATURE REVIEWS DRUG DISCOVERY	2	50.167
PLOS COMPUTATIONAL BIOLOGY	2	3.955
SCIENCE TRANSLATIONAL MEDICINE	2	16.71
WILEY INTERDISCIPLINARY REVIEWS SYSTEMS BIOLOGY AND MEDICINE	2	3.709
NATURE	1	41.577
NATURE BIOTECHNOLOGY	1	35.724
CELL	1	31.398
ADVANCED DRUG DELIVERY REVIEWS	1	13.66
JOURNAL OF CLINICAL INVESTIGATION	1	13.251
TRENDS IN PHARMACOLOGICAL SCIENCES	1	12.108
NATURAL PRODUCT REPORTS	1	11.406
PROCEEDINGS OF THE NATIONAL ACADEMY OF SCIENCES OF THE UNITED STATES OF AMERICA	1	9.504
GENOME MEDICINE	1	8.898
AGING CELL	1	7.627
SCIENCE SIGNALING	1	6.378
EXPERT OPINION ON DRUG DISCOVERY	1	4.692
MOLECULAR PHARMACEUTICS	1	4.556
SCIENTIFIC REPORTS	1	4.122
FRONTIERS IN MICROBIOLOGY	1	4.019
DATABASE-THE JOURNAL OF BIOLOGICAL DATABASES AND CURATION	1	3.978
FUTURE MEDICINAL CHEMISTRY	1	3.969
JOURNAL OF CHEMINFORMATICS	1	3.893
BMC GENOMICS	1	3.73
INTERNATIONAL JOURNAL OF MOLECULAR SCIENCES	1	3.687
GENES BRAIN AND BEHAVIOR	1	3.496
EUROPEAN JOURNAL OF PHARMACEUTICAL SCIENCES	1	3.466
CHEMICAL RESEARCH IN TOXICOLOGY	1	3.432
PHARMACEUTICAL RESEARCH	1	3.335
INTEGRATIVE BIOLOGY	1	3.294
DRUG DEVELOPMENT RESEARCH	1	2.646
PLANTA MEDICA	1	2.494
EPILEPSY RESEARCH	1	2.491
OMICS A JOURNAL OF INTEGRATIVE BIOLOGY	1	2.37
MEDCHEMCOMM	1	2.342
JOURNAL OF PHARMACOLOGICAL AND TOXICOLOGICAL METHODS	1	2.269
BMC SYSTEMS BIOLOGY	1	2.05
CHINESE JOURNAL OF NATURAL MEDICINES	1	1.991

## Sheet: Keywords-occurrence
Keywords	Occurrences	Link strength
drug discovery	21	74
network pharmacology	18	69
systems pharmacology	15	64
traditional chinese medicine	12	46
disease	10	28
discovery	9	26
gene-expression	9	18
in-vitro	9	23
cancer	8	33
database	8	29
mechanisms	8	29
systems biology	8	28
expression	7	17
biology	6	18
pharmacology	6	16
cardiovascular-disease	5	28
mass-spectrometry	5	15
myocardial-infarction	5	21
network	5	17
prediction	5	21
signaling pathways	5	16
therapy	5	16
activation	4	12
connectivity map	4	12
herbal medicines	4	16
identification	4	8
inhibition	4	17
molecular interaction database	4	16
network analysis	4	14
nf-kappa-b	4	13
protein-protein interactions	4	11
synergy	4	15
target	4	20
adme	3	18
association	3	12
breast-cancer	3	6
cardiovascular diseases	3	13
cells	3	8
designing multiple ligands	3	4
drug development	3	7
drug-combinations	3	10
gene	3	9
genome-wide association	3	5
in-vivo	3	2
induced liver-injury	3	4
inhibitor	3	6
inhibitors	3	8
interaction database	3	13
interaction networks	3	4
metabolic networks	3	6
metabolism	3	10
model	3	12
molecules	3	5
natural-products	3	10
oral bioavailability	3	12
pathways	3	11
protein	3	13
risk	3	15
small molecules	3	14
smooth-muscle-cells	3	7
tcm	3	16	Threshold was set 3
